# Supplementary material for: Allometric Scaling of Patrolling Rate and Nest Volume in Constrictotermes cyphergaster Termites: Hints on the Settlement of Inquilines
Source: PLoS One. 2016 Jan 25;11(1):e0147594. doi: 10.1371/journal.pone.0147594 (PMC4726492; doi:10.1371/journal.pone.0147594)
Supplement: S1 Dataset — (ZIP) [file pone.0147594.s001.zip]

Archive with 2 entries (2 files):
- allometricDecay.csv
- soldierProportions.csv
