# Supplementary material for: Allometric Scaling of Patrolling Rate and Nest Volume in Constrictotermes cyphergaster Termites: Hints on the Settlement of Inquilines
Source: PLoS One. 2016 Jan 25;11(1):e0147594. doi: 10.1371/journal.pone.0147594 (PMC4726492; doi:10.1371/journal.pone.0147594)
Supplement: S1 Dataset — (ZIP) [file pone.0147594.s001.zip › allometricDecay.csv]

# 2015-07-31
# Decreasing numbers of soldiers	per 40 seconds	attending an experimental breach on the wall of nests of increasing volume in Constrictotermes cyphergaster termites.
# (primary data for Fig. 2 of DeSouza et al 2015)
# termitariumID: id of the termite nest as from field notes
# dt: date
# volume of the termitarium in litres	calculated by Cavalieri principle as in Cristaldo et al	Insect Soc. 2012;59 (4):541--548
# caste: termite caste
# number: no. of individuals accumulated at the disturbed spot during a trial of 40 seconds
#
termitariumID	dt	volume	number	caste
constri.paulo01	2008-07-25	12.72	7	soldier
constri.paulo02	2008-07-25	28.58	2	soldier
constri.paulo03	2008-07-25	37.45	2	soldier
constri.paulo04	2008-07-25	22.24	1	soldier
constri.paulo05	2008-07-25	36.8	12	soldier
constri.paulo07	2008-07-26	2.39	10	soldier
constri.paulo08	2008-07-26	14.16	0	soldier
constri.paulo09	2008-07-26	3.04	1	soldier
constri.paulo10	2008-07-26	0.8	1	soldier
constri.paulo11	2008-07-26	1.59	9	soldier
constri.paulo12	2008-07-26	7.31	1	soldier
constri.paulo19	2008-07-27	2.45	7	soldier
constri.paulo20	2008-07-27	0.42	19	soldier
constri.paulo21	2008-07-27	2.37	18	soldier
constri.paulo22	2008-07-28	41.43	3	soldier
constri.paulo23	2008-07-28	40.53	5	soldier
constri.paulo24	2008-07-28	33.04	3	soldier
constri.paulo25	2008-07-28	39.79	0	soldier
constri.paulo26	2008-07-28	34.84	1	soldier
n02tbi	2008-07-24	25.48	0	soldier
n03tbi	2008-07-24	20.04	6	soldier
n05tbi	2008-07-24	14.11	13	soldier
n09tbi	2008-07-25	15.24	3	soldier
n10tbi	2008-07-25	30.01	2	soldier
