# Supplementary material for: Allometric Scaling of Patrolling Rate and Nest Volume in Constrictotermes cyphergaster Termites: Hints on the Settlement of Inquilines
Source: PLoS One. 2016 Jan 25;11(1):e0147594. doi: 10.1371/journal.pone.0147594 (PMC4726492; doi:10.1371/journal.pone.0147594)
Supplement: S1 Dataset — (ZIP) [file pone.0147594.s001.zip › soldierProportions.csv]

# 2015-07-31 – data for Fig. 2 in DeSouza et al “Allometric scaling of patrolling rate and nest volume in Constrictotermes cyphergaster termites: hints on the settlement of inquilines"
# Number of individuals of Constrictotermes cyphergaster termites according termitaria volume and termite caste.
# termitariumID: nest id as from field notes
# sizeCateg: size category of the nest (small: volume < 13.6 L; large: >= 13.6 L)
# nestVol: termitarium volume in mL	estimated as in Cristaldo et al	Insect Soc. 2012;59 (4):541–548.
# workers: number of termite workers
# soldiers: number of termite soldiers
#
termitariumID	sizeCateg	nestVol	workers	soldiers
nest77	small	12143	6858	478
nest78	large	19366	32036	4786
nest86	large	20633	17178	3873
nest80	large	24265	8841	756
nest82	large	21427	8204	690
nest84	small	10289	5514	517
nest79	small	5805	16718	2464
nest83	small	5575	3270	647
